# Supplementary material for: Key Taxa of the Gut Microbiome Associated with the Relationship Between Environmental Sensitivity and Inflammation-Related Biomarkers
Source: Microorganisms. 2025 Jan 16;13(1):185. doi: 10.3390/microorganisms13010185 (PMC11767568; doi:10.3390/microorganisms13010185)
Supplement: Supplementary file 1 [file microorganisms-13-00185-s001.zip]

Archive with 1 entries (1 files):
- microorganisms-3395404-supplementary.pdf
